# Supplementary material for: A Color Indicator Based on 3-(4,5-Dimethylthiazol-2-yl)-2,5-diphenyltetrazolium Bromide (MTT) and a Biodegradable Poly(ester amide) for Detecting Bacterial Contamination
Source: Int J Mol Sci. 2024 Jun 18;25(12):6671. doi: 10.3390/ijms25126671 (PMC11204193; doi:10.3390/ijms25126671)
Supplement: Supplementary file 1 [file ijms-25-06671-s001.zip]

Archive with 1 entries (1 files):
- ijms-3017884-supplementary.pdf
